# Supplementary material for: Demonstration of targeted crossovers in hybrid maize using CRISPR technology
Source: Commun Biol. 2022 Jan 13;5:53. doi: 10.1038/s42003-022-03004-9 (PMC8758740; doi:10.1038/s42003-022-03004-9)
Supplement: Supplementary file 4 — Supplementary Data 1 [file 42003_2022_3004_MOESM4_ESM.xlsx]

## Sheet: Figure3b
Sample ID	Event ID	Edited_reads (%)	Reads without mutation(%)
S39606_014	Event-1.4	0.0299682	99.1691
S39606_016	Event-1.5	60.9012	37.5711
S39606_011	Event-1.7	55.233	44.429
S39606_012	Event-1.8	1.02836	98.2888
S39606_013	Event-1.9	0.0106693	99.3698
S39606_015	Event-1.11	57.2413	42.1183
S39606_033	Event-1.14	58.7551	39.8718
S39497_051	Event-1.18	58.2729	41.4901
S39606_010	Event-2.2	50.7682	48.8999
S39606_009	Event-2.6	45.9243	53.7564
S39497_053	Event-2.11	0.119413	99.2341
S39497_055	Event-2.10	0	99.3774
S39497_052	Event-3.1	53.7931	45.9089
S39606_034	Event-4.1(control)	0.0240599	99.2066
S39606_035	Event-4.2 (control)	0.00239369	99.118
S39606_043	Event-4.2 (control)	0	99

## Sheet: Figure3d
Event ID	Edited_reads (%)	Reads_without_mutation(%)
1	48.0788	51.6756
2	47.6398	52.0495
3	49.2415	50.5075
4	46.8005	52.9268
5	47.0905	52.6776
6	48.3875	51.271
7	50.2433	49.5146
8	49.1436	50.5797
9	47.3591	52.3731
10	50.0364	49.6786
11	48.5187	51.2327
12	49.392	50.359
13	50.8103	48.9537
14	49.0756	50.6887

## Sheet: Figure4c
Event ID	Edited_reads(%)	Reads without mutation( %)
Event-1.18.1	99.8613	0.137108
Event-1.18.2	99.3886	0.580095
Event-1.18.3	99.806	0.187886
Event-1.18.4	99.8849	0.109856
Event-1.18.5	99.3381	0.635069
Event-2.10.1	6.3071	93.0577
Event-2.10.2	0.298368	98.9911
Event-2.10.3	0.307355	98.9471
Event-2.10.4	1.23705	98.0766
Event-2.10.5	1.08386	98.2012
Event-2.11.1	0.776509	98.4857
Event-2.11.2	1.47273	97.4909
Event-2.11.3	1.80338	97.5658
Event-2.11.4	0.467852	98.8494
Event-2.11.5	13.8446	85.4879
Parent-A	0.255597	99.0702
Parent-A	1.56685	97.7374
Parent-A	1.10476	98.214
Parent-A	1.25876	98.0317
Parent-A	1.6649	97.5944
Parent-A	2.43141	96.9022
Parent-A	2.52226	96.6914
Parent-A	4.16079	95.0212

## Sheet: SupFig1a
T0_plant #	Construct	Edited_reads(%)	LbCpf1 Copy #	Event with Targeted CO	AVG_Editing_by_copy#
1	pCpf1_gRNA1	0.414036	0
2	pCpf1_gRNA1	45.3448	1	Event 1	80.5371
3	pCpf1_gRNA1	60.6353	1
4	pCpf1_gRNA1	63.8176	1
5	pCpf1_gRNA1	69.3342	1
6	pCpf1_gRNA1	71.4225	1
7	pCpf1_gRNA1	73.5118	1
8	pCpf1_gRNA1	78.0889	1
9	pCpf1_gRNA1	78.982	1
10	pCpf1_gRNA1	79.3366	1
11	pCpf1_gRNA1	79.3734	1
12	pCpf1_gRNA1	79.4315	1
13	pCpf1_gRNA1	81.9266	1
14	pCpf1_gRNA1	82.9794	1
15	pCpf1_gRNA1	87.4834	1
16	pCpf1_gRNA1	99.4697	1
17	pCpf1_gRNA1	99.4942	1
18	pCpf1_gRNA1	99.5957	1	Event 2
19	pCpf1_gRNA1	99.9794	1
20	pCpf1_gRNA1	99.999	1
21	pCpf1_gRNA1	72.7072	2	Event 3	89.7046
22	pCpf1_gRNA1	75.4418	2
23	pCpf1_gRNA1	78.79	2
24	pCpf1_gRNA1	82.4613	2
25	pCpf1_gRNA1	82.9713	2
26	pCpf1_gRNA1	87.462	2
27	pCpf1_gRNA1	89.5297	2
28	pCpf1_gRNA1	90.7075	2
29	pCpf1_gRNA1	91.3352	2
30	pCpf1_gRNA1	91.5721	2
31	pCpf1_gRNA1	94.7865	2
32	pCpf1_gRNA1	97.8182	2
33	pCpf1_gRNA1	99.7174	2
34	pCpf1_gRNA1	99.9825	2
35	pCpf1_gRNA1	99.9926	2
36	pCpf1_gRNA1	99.9977	2
37	pCpf1_gRNA1	81.8684	3		91.4656
38	pCpf1_gRNA1	90.4585	3
39	pCpf1_gRNA1	99.0289	3
40	pCpf1_gRNA1	99.9599	3
41	pCpf1_gRNA1	99.9678	3
42	pCpf1_gRNA1	57.4753	4
43	pCpf1_gRNA1	80.2692	4
44	pCpf1_gRNA1	91.3857	4
45	pCpf1_gRNA1	98.0212	4
46	pCpf1_gRNA1	99.7047	4
47	pCpf1_gRNA1	99.9499	4
48	pCpf1_gRNA1	99.9705	4
49	pCpf1_gRNA1	82.0827	>4
50	pCpf1_gRNA1	91.8459	>4
51	pCpf1_gRNA1	99.9949	>4
1	pCpf1_gRNA_control	0.0395205	0
2	pCpf1_gRNA_control	0	0
3	pCpf1_gRNA_control	0	1
4	pCpf1_gRNA_control	0	1
5	pCpf1_gRNA_control	0.0783469	1
6	pCpf1_gRNA_control	0.0261963	1
7	pCpf1_gRNA_control	0.0177494	1
8	pCpf1_gRNA_control	0.13369	1
9	pCpf1_gRNA_control	0.0225717	1
10	pCpf1_gRNA_control	0.00912575	1
11	pCpf1_gRNA_control	0.0471476	1
12	pCpf1_gRNA_control	0.0105352	1
13	pCpf1_gRNA_control	0.096356	1
14	pCpf1_gRNA_control	0.0196715	1
15	pCpf1_gRNA_control	0.0165194	1
16	pCpf1_gRNA_control	0.088164	2
17	pCpf1_gRNA_control	0.0554375	2
18	pCpf1_gRNA_control	0.0181422	2
19	pCpf1_gRNA_control	0.0256257	2
20	pCpf1_gRNA_control	0.0200944	2
21	pCpf1_gRNA_control	0.068764	3
22	pCpf1_gRNA_control	0.0156642	3
23	pCpf1_gRNA_control	0.0158945	3
24	pCpf1_gRNA_control	0.0689022	3
25	pCpf1_gRNA_control	0.0306654	4
26	pCpf1_gRNA_control	0.0239578	4

## Sheet: SupFig1b
T0_plant_#	Construct	Edited_reads (%)	LbCpf1 Copy #	AVG_Editing_by_copy#	Event with Targeted CO
1	pCpf1_gRNA2	30.9501	1	73.6945
2	pCpf1_gRNA2	35.0915	1
3	pCpf1_gRNA2	53.3434	1
4	pCpf1_gRNA2	55.9081	1
5	pCpf1_gRNA2	68.1121	1
6	pCpf1_gRNA2	68.4911	1
7	pCpf1_gRNA2	76.3557	1
8	pCpf1_gRNA2	77.02	1
9	pCpf1_gRNA2	76.8105	1
10	pCpf1_gRNA2	76.8836	1
11	pCpf1_gRNA2	77.6781	1
12	pCpf1_gRNA2	78.4569	1
13	pCpf1_gRNA2	77.6804	1
14	pCpf1_gRNA2	77.9737	1
15	pCpf1_gRNA2	78.8708	1
16	pCpf1_gRNA2	81.4311	1
17	pCpf1_gRNA2	82.6713	1
18	pCpf1_gRNA2	84.5312	1
19	pCpf1_gRNA2	89.3971	1
20	pCpf1_gRNA2	99.9642	1
21	pCpf1_gRNA2	99.9626	1
22	pCpf1_gRNA2	82.3649	2	91.1813
23	pCpf1_gRNA2	82.1101	2
24	pCpf1_gRNA2	82.7834	2
25	pCpf1_gRNA2	83.5646	2
26	pCpf1_gRNA2	91.4069	2
27	pCpf1_gRNA2	98.5289	2
28	pCpf1_gRNA2	99.9946	2
29	pCpf1_gRNA2	99.9313	2
30	pCpf1_gRNA2	99.9473	2
31	pCpf1_gRNA2	61.1765	3	82.972	ZM_S22440456
32	pCpf1_gRNA2	67.6349	3
33	pCpf1_gRNA2	81.7423	4
34	pCpf1_gRNA2	84.474	4
35	pCpf1_gRNA2	99.9626	4
36	pCpf1_gRNA2	99.8701	4
37	pCpf1_gRNA2	99.8959	4
38	pCpf1_gRNA2	60.7178	>4
39	pCpf1_gRNA2	72.4914	>4
40	pCpf1_gRNA2	73.797	>4
41	pCpf1_gRNA2	83.368	>4
42	pCpf1_gRNA2	95.1249	>4
43	pCpf1_gRNA2	98.3812	>4

## Sheet: SupFig2a
F1-T0 plant		Read count	Read (%)
Event-1	Total reads	91274
	Not Edited reads	49334	54.0504
	Other Editing Patterns <1%	16853	18.4642
	S9d19	8530	9.35
	S13d23	5584	6.12
	S15d9	2509	2.75
	S17d3	1728	1.89
	S16d4	1485	1.63
	S13d11	1315	1.44
	S14d10	1242	1.36
	S15d10	1168	1.28
	S16d8	974	1.07
Event-2	Total reads	77172
	Not Edited reads	308	0.399108
	Other Editing Patterns <1%	2922	3.78635
	S15d11	39509	51.196
	S13d11	34429	44.6133
	Total reads	104412
Event-3	Not Edited reads	28234	27.041
	Other Editing Patterns <1%	2596	2.4863
	S16d16	54743	52.4298
	S11d16	17346	16.613
	S12d14	1230	1.17803

## Sheet: SupFig2b
F1-T0 plant		Read count	Read (%)
ZM_S22440456	Total reads	6715
	Not Edited reads	2540	37.83
	Other Editing Patterns <1%	95	1.41474
	S17d2	4013	59.76
