# Supplementary material for: Demonstration of targeted crossovers in hybrid maize using CRISPR technology
Source: Commun Biol. 2022 Jan 13;5:53. doi: 10.1038/s42003-022-03004-9 (PMC8758740; doi:10.1038/s42003-022-03004-9)
Supplement: Supplementary file 5 — Supplementary Data 2 [file 42003_2022_3004_MOESM5_ESM.xlsx]

## Sheet: gRNAs_primers_sequences
Primer 1	forward	Target site amplicon	Target site 1	CATGAGCATTAAAGTAAGTGATTACATGC
Primer 2	reverse	Target site amplicon	Target site 1	TGATCAATGGTGATAAAACTTTACTGG
Primer3	forward	Target site amplicon	Target site 2	GGACGTGCTACAGTATACATAGCACTAC
Primer 4	reverse	Target site amplicon	Target site 2	TTTCAGAGTAAGAGCTTTTGCTTACC
gRNA1		Target sequence		ATAGTACACGTCTGGGTAGATTC
gRNA2		Target sequence		GACCTGACAGCCAGTCTCAAAGC
negative control gRNA		Traget sequence		GTAAGAAGCTCTTCACCGTTCCA

## Sheet: TaqMan_assays
SNP marker	Forward Primer Seq.	Reverse Primer Seq.	VIC	FAM
M1	CTAACGCACTGCGAACGC	GTGCCTCCAAACCACTGATTG	AGAGGTCCCTGTAAAAT	AGGTCCCCGTAAAAT
M2	GGGCATGCAAAGTACATCATTTGAT	TGCAGAATTCTGGACCTCCAAAA	AAATGAAGTAAACAACCCCTCA	ATGAAGTAAACAATCCCTCA
M3	TGATTGATAACATGATGAGTAAGCAAGTGT	GGTTGACAAGTTTGCCTGTTCAG	ATGCACGTGTTTCCTACAAA	ATGCACGTGTTTCTTACAAA
M4	TGCACTGGTTTATTATCTGATGTTATATGCA	GCAATATACTGCTAGCAATGCTGACA	CAGCTATATCCAAGTGCTCA	AGCTATATCCAAATGCTCA
M5	CAACTAGTATCTGGTCATTTGATCATTTCGA	ACCAAAAAGACTTTAACCTTGTTGACA	CTGTTATAACAACATAATCC	CTGTTATAACAACTTAATCC
M6	GCACGACGGATGGTCTATGTTAATC	GGAGAAAAACTGCACAGACATTTGA	TCCTGCATTTGACCAGTT	CCTGCATTTCACCAGTT
M7	GGTCAGTTTTATCGTGCCCTCTG	ACCCAAATTTAAACTTAATGGCCTAGAT	TGTAAAGCACCCTGAACAC	AGCACCCAGAACAC
M8	CTAGGAGATAGTTCAACACAAGGATCAATG	CAATAATCACTATACAAATAAGATCCACACACCTT	CAAACAAACCTTAATCTTGCA	AAACAAACCTTAACCTTGCA
gRNA1
M9	AGACTGGTAGATAGCGGAACCT	GCTTTGATCCAGGACCACTGT	ATGTACCACCGCCATGAA	AATGTACCACCACCATGAA
M10	AATACTGAGTGCCACCATGCA	CAAGCGCTGTGCCTTTCAG	TGGCGTGTGCCCAA	TGGCGTCTGCCCAA
M11	CCACCACCATGCTTGATACACA	TGCAGCCATGAAGGTTGCT	CTCGTGGAAAATCT	TCGTGGGAAATCT
M12	CAATGGCGAGTGGTGAATTGG	TCGCCTGAATCAGTTGTCATTGA	CATCTGGTGACCTATTT	CATCTGGTGATCTATTT
M13	GGAGAGTTGATACCACCACCAAAC	GGCAGACAATTGTTTCTTTTCGTTTTC	CCTTGAGTAGTTGTATCCAT	CCTTGAGTAGTTTTATCCAT
M14	TCAAGATTGATATATCCTAGAATGATACCTCACA	AAAGGTTCTATATAGGTAAGGTCTATGTTTGGA	AGTCATATACTCAAATCTAC	TCATATACTCGAATCTAC
M15	CCAAAATATTATACATCAGTGTAATGGAAGCA	GCTACAAACTTGAATTTTACTTGTTCATCTACA	CACGAAAGTGGTACCGTT	CACGAAAGTGATACCGTT
M16	GAGTTCGTCCATCACAGATCACA	GGGCGAGGTGAGCCTT	TTGTTTTCAGCCTTTTCA	TTGTTTTCAGCTTTTTCA
M17	TGGAGAAGATGACACCAGTAGTCT	AGGGCTGCTATCATCGTCTTTAGTA	ACTCATACTTCTCATTTCCAT	CTCATACTTCTCACTTCCAT
M18	CGCACGGTCCCCTGAAG	CGAGTGGAAAGACGGTAGCT	CTGTACCACTTCATCATCA	TGTACCACTTCGTCATCA
M19	AGCGGTGCTGCTGCT	TCTCAACCTTGGTCTCCTCTCTAG	CAGGACGACAGCACGT	AGGACGACGGCACGT
M20	CGCCTCGATGCTAATGATGAGATG	CAACCTCCAGCACTACTTCGA	CACTTGCAATGGTATCA	ACTTGCAACGGTATCA
M21	GACATCTGGGTCGTGCCTT	GGTGTGGAGACATGAGACTAAGC	CCTTTTTGGTGGCCCC	TTTTTGGCGGCCCC
M22	GTTGCGGCACTGTTGGT	GAGGAGAGCAAACATGACACTGT	ATGGGCCACTTGCCTT	TGGGCCACCTGCCTT
M23	ACCCTACACGATCTCGAGAACTAA	GCAGGGCGTGCTTTCG	AGGGCCCCAAGTCG	AGGGCCCCGAGTCG
M24	CGAAGAGCTTGTCCATCTCCTT	TCCGGAGACCAAAACGATTCTTC	CATGGTAGTCTATCAGAGTGT	ATGGTAGTCTATCGGAGTGT
M25	GTTACATCACCCCTATATTTATAGTCCCTAGA	CATAGGAAATAGGATTGGTTTGCTAGGA	AAAGAAAAGTCAAAATCT	AAGAAAAGTCCAAATCT
gRNA2
M26	CAATTTTGATTTATTTATTGCTATCTTGTATTTGATTCAT	TGGAAGTTGATCATCTGTCAGTTGAAA	TTGCTTACCTAGAGATAAAT	TGCTTACCTAGACATAAAT
M27	GCCTGATTTCTATTGCATAGCTGGAA	GCTGCATTAGATCTCTTAGTGCTTGT	CCATAGTGTGCTTTATTC	CATAGTGTGCCTTATTC
M28	GCAGACAATCAAGTTATTCTTTTATGTGAAGAA	GCCATCTGAGTATGCAGTAACCTAT	AAAATCAGAGAAAGATCACT	AAAATCAGAGAAAGTTCACT
M29	GCCAACAAGCTAGTTTTGCAATTG	AAAACAGAGGTTAACTAAATCTCACAAACC	AATTCAGATTCGCCTCATT	CTTTAATTCAGATTCTCCTCATT
M30	AGTTCCCACTGTTCTAAAGCTAAGG	GGTTCAGGAGTGAGAAATAGCAACT	AATTAGGTTGGAGTTGTTC	TTAGGTTGGAATTGTTC
M31	CCTAACCTTTCCGCCACAAC	TGACGATCAAGGCAAAGGTAACC	TAGCCCCTCGCTCTAC	TAGCCCCTCACTCTAC
M32	CCATGGCACCTTGTCAGAAACA	AGGCACTGATTCAGCTGACATATG	CAAAACCTGAAGGCTG	CAAAACCTGCAGGCTG
M33	GAAAAGCCTGATTGCTCGTTGA	TTCGTGGAATATCATCATTTCGTGCTA	ACAGCGGTTTTCC	ACAGCAGTTTTCC
M34	CTTTAAGCTTTTGCAGCATCACATC	TGCCCTAGTACTGTATTCTTCAATCCA	CAAATGGCATAATTGCTT	AATGGCATGATTGCTT
