# Supplementary material for: Demonstration of targeted crossovers in hybrid maize using CRISPR technology
Source: Commun Biol. 2022 Jan 13;5:53. doi: 10.1038/s42003-022-03004-9 (PMC8758740; doi:10.1038/s42003-022-03004-9)
Supplement: Supplementary file 7 — Supplementary Data 4 [file 42003_2022_3004_MOESM7_ESM.xlsx]

## Sheet: gRNA2_BC1F2_seeds
Genotype		M3	M16	M17	M18	M19	M20	M21	M22	M23	M24	M25	gRNA2	M26	M27	M28	M29	M30	M31	M32	M33	M34	Cpf1
		186137	173297	113773	72224	3875	3263	2791	2225	1931	586	251	0	146	505	662	1118	2032	3227	4771	110575	172874		Distance to target site (nt)
		223352541	223365381	223424905	223466454	223534803	223535415	223535887	223536453	223536747	223538092	223538427	223538678	223538824	223539183	223539340	223539796	223540710	223541905	223543449	223649253	223711552		Genome position (nt)
	1	AA	AA	GG	AA	GG	GG	GG	GG	CC	GG	TT		CC	AA	AA	TT	AA	AA	GG	TT	GG	NEGNEG
	2	AA	AA	GG	AA	GG	GG	GG	GG	CC	GG	TT		CC	AA	AA	TT	AA	AA	GG	TT	GG	NEGNEG
	3	AA	AA	GG	AA	GG	GG	GG	GG	CC	GG	TT		CC	AA	AA	TT	AA	AA	GG	TT	GG	NEGNEG
	4	AA	..	GG	AA	GG	GG	GG	GG	CC	GG	TT		CC	AA	AA	TT	AA	AA	GG	TT	GG	NEGNEG
	5	AA	AA	GG	AA	GG	GG	GG	GG	CC	GG	TT		CC	AA	AA	TT	AA	AA	GG	TT	GG	NEGNEG
	6	AA	AA	..	AA	..	GG	GG	GG	..	..	..		CC	AA	AA	TT	AA	AA	GG	TT	GG	NEGNEG
	7	AA	AA	GG	AA	GG	GG	..	GG	CC	GG	TT		CC	AA	AA	TT	AA	AA	GG	TT	GG	NEGNEG
	8	AA	AA	GG	AA	GG	GG	GG	GG	CC	GG	TT		CC	AA	AA	TT	AA	AA	GG	TT	GG	NEGNEG
	9	AA	AA	GG	AA	GG	GG	GG	GG	CC	GG	TT		CC	AA	AA	TT	AA	AA	GG	TT	GG	NEGNEG
	10	AA	AA	GG	AA	GG	GG	GG	GG	CC	GG	TT		CC	AA	AA	TT	AA	AA	GG	TT	GG	NEGNEG
	11	AA	AA	GG	AA	GG	GG	GG	GG	CC	GG	TT		CC	AA	AA	TT	AA	AA	GG	TT	GG	NEGNEG
	12	AA	AA	GG	AA	GG	GG	GG	GG	CC	GG	TT		CC	AA	AA	TT	AA	AA	GG	TT	GG	NEGNEG
	13	AA	AA	GG	AA	GG	GG	GG	GG	CC	GG	TT		CC	AA	AA	TT	AA	AA	GG	TT	GG	NEGNEG
AA/AA	14	AA	AA	GG	AA	GG	GG	GG	..	CC	GG	TT		CC	AA	AA	TT	AA	AA	GG	TT	GG	NEGNEG
	15	AA	AA	GG	AA	GG	GG	GG	GG	..	GG	TT		CC	AA	AA	TT	AA	AA	GG	TT	GG	NEGNEG
	16	AA	AA	GG	AA	GG	GG	GG	..	CC	GG	TT		CC	AA	AA	TT	AA	AA	GG	TT	GG	NEGNEG
	17	AA	AA	GG	AA	GG	GG	GG	GG	CC	GG	TT		CC	AA	AA	TT	AA	AA	GG	TT	GG	NEGNEG
	18	AA	AA	GG	AA	GG	GG	GG	GG	CC	GG	TT		CC	AA	AA	TT	AA	AA	GG	TT	GG	NEGNEG
	19	AA	AA	GG	AA	GG	GG	GG	GG	CC	GG	TT		CC	AA	AA	TT	AA	AA	GG	TT	GG	NEGNEG
	20	AA	AA	GG	AA	GG	GG	GG	GG	CC	GG	TT		CC	AA	AA	TT	AA	AA	GG	TT	GG	NEGNEG
	21	AA	AA	GG	AA	GG	GG	GG	GG	CC	GG	TT		CC	AA	AA	TT	AA	AA	GG	TT	GG	NEGNEG
	22	AA	AA	GG	AA	GG	GG	GG	GG	CC	GG	TT		CC	AA	AA	TT	AA	AA	GG	TT	GG	NEGNEG
	23	..	AG	AG	AG	..	AG	AG	AG	CT	AG	GT		CC	AA	AA	TT	AA	AA	GG	TT	GG	NEGNEG
	24	AG	AG	AG	AG	AG	AG	AG	AG	CT	AG	GT		CC	AA	AA	TT	AA	AA	GG	TT	GG	NEGNEG
	25	AG	AG	AG	..	AG	AG	AG	AG	..	AG	GT		CC	AA	AA	TT	AA	AA	GG	TT	GG	NEGNEG
	26	AG	AG	AG	AG	AG	AG	AG	AG	CT	AG	GT		CC	AA	AA	TT	AA	AA	GG	TT	GG	NEGNEG
	27	AG	AG	AG	AG	AG	AG	AG	AG	CT	AG	GT		CC	AA	AA	TT	AA	AA	GG	TT	GG	NEGNEG
	28	AG	AG	AG	AG	AG	AG	AG	AG	CT	AG	GT		CC	AA	AA	TT	AA	AA	GG	TT	GG	NEGNEG
	29	AG	AG	AG	AG	AG	AG	AG	AG	CT	AG	GT		CC	AA	AA	TT	AA	AA	GG	TT	GG	NEGNEG
	30	AG	AG	AG	AG	AG	AG	AG	AG	CT	AG	GT		CC	AA	AA	TT	AA	AA	GG	TT	GG	NEGNEG
	31	AG	AG	AG	AG	AG	AG	AG	AG	CT	AG	GT		CC	AA	AA	TT	AA	AA	GG	TT	GG	NEGNEG
	32	..	AG	AG	AG	..	AG	AG	AG	CT	AG	GT		CC	AA	AA	TT	AA	AA	GG	TT	GG	NEGNEG
	33	AG	AG	AG	AG	AG	..	AG	AG	CT	AG	GT		CC	AA	AA	TT	AA	AA	GG	TT	GG	NEGNEG
	34	AG	AG	AG	AG	AG	AG	AG	AG	CT	AG	GT		CC	AA	AA	TT	AA	AA	GG	TT	GG	NEGNEG
	35	AG	AG	AG	AG	AG	AG	AG	AG	CT	AG	GT		CC	AA	AA	TT	AA	AA	GG	TT	GG	NEGNEG
	36	AG	AG	AG	AG	AG	AG	AG	AG	CT	AG	GT		CC	AA	AA	TT	AA	AA	GG	TT	GG	NEGNEG
AB/AA	37	AG	AG	AG	AG	AG	..	AG	AG	CT	AG	GT		CC	AA	AA	TT	AA	AA	GG	TT	GG	NEGNEG
	38	..	AG	AG	AG	AG	..	AG	AG	CT	AG	GT		CC	AA	AA	TT	AA	AA	GG	TT	GG	NEGNEG
	39	AG	AG	AG	AG	AG	AG	AG	AG	CT	AG	GT		CC	AA	AA	TT	AA	AA	GG	TT	GG	NEGNEG
	40	AG	AG	AG	AG	AG	AG	AG	AG	CT	AG	GT		CC	AA	AA	TT	AA	AA	GG	TT	GG	NEGNEG
	41	AG	AG	AG	AG	AG	AG	AG	AG	CT	AG	GT		CC	AA	AA	TT	AA	AA	GG	TT	GG	NEGNEG
	42	AG	AG	AG	AG	AG	AG	AG	AG	CT	AG	GT		CC	AA	AA	TT	AA	AA	GG	TT	GG	NEGNEG
	43	..	AG	AG	AG	..	AG	AG	AG	..	..	..		..	AA	AA	TT	AA	AA	GG	TT	GG	NEGNEG
	44	AG	AG	..	AG	AG	AG	AG	AG	CT	AG	GT		CC	AA	AA	TT	AA	AA	GG	TT	GG	NEGNEG
	45	AG	AG	AG	AG	AG	AG	AG	AG	CT	AG	GT		CC	AA	AA	TT	AA	AA	GG	TT	GG	NEGNEG
	46	AG	AG	AG	AG	AG	AG	AG	AG	CT	AG	..		CC	AA	AA	TT	AA	AA	GG	TT	GG	NEGNEG
	47	AG	AG	AG	AG	AG	AG	AG	AG	CT	AG	GT		CC	AA	AA	TT	AA	AA	GG	TT	GG	NEGNEG
	48	AG	AG	AG	AG	AG	AG	AG	AG	CT	AG	GT		CC	AA	AA	TT	AA	AA	GG	TT	GG	NEGNEG
	49	AG	AG	AG	AG	AG	AG	AG	AG	CT	AG	GT		CC	AA	AA	TT	AA	AA	GG	TT	GG	NEGNEG
	50	AG	AG	AG	AG	AG	AG	AG	AG	CT	AG	GT		CC	AA	AA	TT	AA	AA	GG	TT	GG	NEGNEG
	51	AG	AG	AG	AG	AG	AG	AG	AG	CT	AG	GT		CC	AA	AA	TT	AA	AA	GG	TT	GG	NEGNEG
	52	..	AG	AG	..	..	AG	AG	AG	CT	..	GT		CC	AA	AA	TT	AA	AA	GG	TT	GG	NEGNEG
	53	AG	AG	AG	AG	AG	AG	AG	AG	CT	AG	GT		CC	AA	AA	TT	AA	AA	GG	TT	GG	NEGNEG
	54	AG	AG	AG	AG	AG	AG	AG	AG	CT	AG	GT		CC	AA	AA	TT	AA	AA	GG	TT	GG	NEGNEG
	55	AG	AG	AG	AG	AG	AG	AG	AG	CT	AG	GT		CC	AA	AA	TT	AA	AA	GG	TT	GG	NEGNEG
	56	AG	AG	AG	..	AG	AG	AG	AG	CT	AG	GT		CC	AA	AA	TT	AA	AA	GG	TT	GG	NEGNEG
	57	AG	AG	AG	AG	AG	AG	AG	AG	CT	AG	GT		CC	AA	AA	TT	AA	AA	GG	TT	GG	NEGNEG
	58	AG	AG	AG	AG	AG	AG	AG	AG	CT	AG	GT		CC	AA	AA	TT	AA	AA	GG	TT	GG	NEGNEG
	59	AG	AG	AG	AG	AG	AG	AG	AG	CT	AG	GT		CC	AA	AA	TT	AA	AA	GG	TT	GG	NEGNEG
	60	AA	AG	AG	AG	AG	AG	AG	AG	CT	AG	GT		CC	AA	AA	TT	AA	AA	GG	TT	GG	NEGNEG
	61	GG	GG	AA	GG	AA	AA	AA	AA	TT	AA	GG		CC	AA	AA	TT	AA	AA	GG	TT	GG	NEGNEG
	62	GG	GG	AA	GG	AA	AA	AA	AA	TT	..	GG		CC	AA	AA	TT	AA	AA	GG	TT	GG	NEGNEG
	63	GG	GG	AA	GG	AA	AA	AA	AA	TT	AA	GG		CC	AA	AA	TT	AA	AA	GG	TT	GG	NEGNEG
	64	GG	GG	AA	GG	AA	AA	AA	AA	TT	..	GG		CC	AA	AA	TT	AA	AA	GG	TT	GG	NEGNEG
	65	GG	GG	AA	GG	AA	AA	AA	AA	TT	AA	GG		CC	AA	AA	TT	AA	AA	GG	TT	GG	NEGNEG
	66	GG	GG	AA	GG	AA	AA	AA	AA	TT	AA	GG		CC	AA	AA	TT	AA	AA	GG	TT	GG	NEGNEG
	67	..	GG	..	..	AA	AA	AA	..	TT	..	..		CC	AA	AA	TT	AA	AA	GG	TT	GG	NEGNEG
	68	GG	GG	AA	GG	AA	AA	AA	AA	TT	AA	GG		CC	AA	AA	TT	AA	AA	GG	TT	GG	NEGNEG
	69	GG	GG	AA	GG	AA	AA	AA	AA	TT	AA	GG		CC	AA	AA	TT	AA	AA	GG	TT	GG	NEGNEG
	70	GG	GG	AA	GG	AA	AA	AA	AA	TT	AA	GG		CC	AA	AA	TT	AA	AA	GG	TT	GG	NEGNEG
	71	GG	GG	AA	GG	AA	AA	AA	AA	TT	..	GG		CC	AA	AA	TT	AA	AA	GG	TT	GG	NEGNEG
	72	GG	GG	AA	GG	AA	AA	AA	AA	TT	AA	GG		CC	AA	AA	TT	AA	AA	GG	TT	GG	NEGNEG
	73	GG	GG	AA	GG	AA	AA	AA	AA	TT	AA	GG		CC	AA	AA	TT	AA	AA	GG	TT	GG	NEGNEG
BB/AA	74	GG	GG	..	..	AA	..	..	..	TT	..	..		CC	AA	AA	TT	AA	AA	GG	TT	GG	NEGNEG
	75	GG	GG	AA	GG	AA	AA	AA	AA	TT	AA	GG		CC	AA	AA	TT	AA	AA	GG	TT	GG	NEGNEG
	76	GG	GG	AA	GG	AA	AA	AA	AA	TT	AA	GG		CC	AA	AA	TT	AA	AA	GG	TT	GG	NEGNEG
	77	GG	GG	AA	GG	AA	AA	AA	AA	TT	AA	GG		CC	AA	AA	TT	AA	AA	GG	TT	GG	NEGNEG
	78	GG	GG	AA	GG	AA	AA	AA	AA	TT	AA	GG		CC	AA	AA	TT	AA	AA	GG	TT	GG	NEGNEG
	79	GG	GG	AA	GG	AA	AA	AA	AA	TT	AA	GG		CC	AA	AA	TT	AA	AA	GG	TT	GG	NEGNEG
	80	GG	GG	AA	GG	AA	AA	AA	AA	TT	AA	GG		CC	AA	AA	TT	AA	AA	GG	TT	GG	NEGNEG
	81	GG	..	AA	GG	AA	AA	AA	AA	TT	AA	GG		CC	AA	AA	TT	AA	AA	GG	TT	GG	NEGNEG
	82	GG	GG	AA	GG	AA	AA	AA	AA	TT	AA	GG		CC	AA	AA	TT	AA	AA	GG	TT	GG	NEGNEG
	83	GG	GG	AA	GG	AA	AA	AA	AA	TT	AA	GG		CC	AA	AA	TT	AA	AA	GG	TT	GG	NEGNEG
	84	GG	GG	AA	GG	AA	AA	AA	AA	TT	AA	GG		CC	AA	AA	TT	AA	AA	GG	TT	GG	NEGNEG
