# Supplementary material for: Demonstration of targeted crossovers in hybrid maize using CRISPR technology
Source: Commun Biol. 2022 Jan 13;5:53. doi: 10.1038/s42003-022-03004-9 (PMC8758740; doi:10.1038/s42003-022-03004-9)
Supplement: Supplementary file 8 — Supplementary Data 5 [file 42003_2022_3004_MOESM8_ESM.txt]

>Os.Act1:1:1 Promoter
TCGAGGTCATTCATATGCTTGAGAAGAGAGTCGGGATAGTCCAAAATAAAACAAAGGTAAGATTACCTGGTCAAAAGTGAAAACATCAGTTAAAAGGTGGTATAAAGTAAAATATCGGTAATAAAAGGTGGCCCAAAGTGAAATTTACTCTTTTCTACTATTATAAAAATTGAGGATGTTTTTGTCGGTACTTTGATACGTCATTTTTGTATGAATTGGTTTTTAAGTTTATTCGCTTTTGGAAATGCATATCTGTATTTGAGTCGGGTTTTAAGTTCGTTTGCTTTTGTAAATACAGAGGGATTTGTATAAGAAATATCTTTAGAAAAACCCATATGCTAATTTGACATAATTTTTGAGAAAAATATATATTCAGGCGAATTCTCACAATGAACAATAATAAGATTAAAATAGCTTTCCCCCGTTGCAGCGCATGGGTATTTTTTCTAGTAAAAATAAAAGATAAACTTAGACTCAAAACATTTACAAAAACAACCCCTAAAGTTCCTAAAGCCCAAAGTGCTATCCACGATCCATAGCAAGCCCAGCCCAACCCAACCCAACCCAACCCACCCCAGTCCAGCCAACTGGACAATAGTCTCCACACCCCCCCACTATCACCGTGAGTTGTCCGCACGCACCGCACGTCTCGCAGCCAAAAAAAAAAAGAAAGAAAAAAAAGAAAAAGAAAAAACAGCAGGTGGGTCCGGGTCGTGGGGGCCGGAAACGCGAGGAGGATCGCGAGCCAGCGACGAGGCCGGCCCTCCCTCCGCTTCCAAAGAAACGCCCCCCATCGCCACTATATACATACCCCCCCCTCTCCTCCCATCCCCCCAACCCTACCACCACCACCACCACCACCTCCACCTCCTCCCCCCTCGCTGCCGGACGACGAGCTCCTCCCCCCTCCCCCTCCGCCGCCGCCGCGCCGGTAACCACCCCGCCCCTCTCCTCTTTCTTTCTCCGTTTTTTTTTCCGTCTCGGTCTCGATCTTTGGCCTTGGTAGTTTGGGTGGGCGAGAGGCGGCTTCGTGCGCGCCCAGATCGGTGCGCGGGAGGGGCGGGATCTCGCGGCTGGGGCTCTCGCCGGCGTGGATCCGGCCCGGATCTCGCGGGGAATGGGGCTCTCGGATGTAGATCTGCGATCCGCCGTTGTTGGGGGAGATGATGGGGGGTTTAAAATTTCCGCCGTGCTAAACAAGATCAGGAAGAGGGGAAAAGGGCACTATGGTTTATATTTTTATATATTTCTGCTGCTTCGTCAGGCTTAGATGTGCTAGATCTTTCTTTCTTCTTTTTGTGGGTAGAATTTGAATCCCTCAGCATTGTTCATCGGTAGTTTTTCTTTTCATGATTTGTGACAAATGCAGCCTCGTGCGGAGCTTTTTTGTAGGTAGAAG
>CR-AGRtu.aroA-CP4 gene
ATGGCGCAAGTTAGCAGAATCTGCAATGGTGTGCAGAACCCATCTCTTATCTCCAATCTCTCGAAATCCAGTCAACGCAAATCTCCCTTATCGGTTTCTCTGAAGACGCAGCAGCATCCACGAGCTTATCCGATTTCGTCGTCGTGGGGATTGAAGAAGAGTGGGATGACGTTAATTGGCTCTGAGCTTCGTCCTCTTAAGGTCATGTCTTCTGTTTCCACGGCGTGCATGCTTCACGGTGCAAGCAGCCGGCCCGCAACCGCCCGCAAATCCTCTGGCCTTTCCGGAACCGTCCGCATTCCCGGCGACAAGTCGATCTCCCACCGGTCCTTCATGTTCGGCGGTCTCGCGAGCGGTGAAACGCGCATCACCGGCCTTCTGGAAGGCGAGGACGTCATCAATACGGGCAAGGCCATGCAGGCGATGGGCGCCCGCATCCGTAAGGAAGGCGACACCTGGATCATCGATGGCGTCGGCAATGGCGGCCTCCTGGCGCCTGAGGCGCCGCTCGATTTCGGCAATGCCGCCACGGGCTGCCGCCTGACGATGGGCCTCGTCGGGGTCTACGATTTCGACAGCACCTTCATCGGCGACGCCTCGCTCACAAAGCGCCCGATGGGCCGCGTGTTGAACCCGCTGCGCGAAATGGGCGTGCAGGTGAAATCGGAAGACGGTGACCGTCTTCCCGTTACCTTGCGCGGGCCGAAGACGCCGACGCCGATCACCTACCGCGTGCCGATGGCCTCCGCACAGGTGAAGTCCGCCGTGCTGCTCGCCGGCCTCAACACGCCCGGCATCACGACGGTCATCGAGCCGATCATGACGCGCGATCATACGGAAAAGATGCTGCAGGGCTTTGGCGCCAACCTTACCGTCGAGACGGATGCGGACGGCGTGCGCACCATCCGCCTGGAAGGCCGCGGCAAGCTCACCGGCCAAGTCATCGACGTGCCGGGCGACCCGTCCTCGACGGCCTTCCCGCTGGTTGCGGCCCTGCTTGTTCCGGGCTCCGACGTCACCATCCTCAACGTGCTGATGAACCCCACCCGCACCGGCCTCATCCTGACGCTGCAGGAAATGGGCGCCGACATCGAAGTCATCAACCCGCGCCTTGCCGGCGGCGAAGACGTGGCGGACCTGCGCGTTCGCTCCTCCACGCTGAAGGGCGTCACGGTGCCGGAAGACCGCGCGCCTTCGATGATCGACGAATATCCGATTCTCGCTGTCGCCGCCGCCTTCGCGGAAGGGGCGACCGTGATGAACGGTCTGGAAGAACTCCGCGTCAAGGAAAGCGACCGCCTCTCGGCCGTCGCCAATGGCCTCAAGCTCAATGGCGTGGATTGCGATGAGGGCGAGACGTCGCTCGTCGTGCGTGGCCGCCCTGACGGCAAGGGGCTCGGCAACGCCTCGGGCGCCGCCGTCGCCACCCATCTCGATCACCGCATCGCCATGAGCTTCCTCGTCATGGGCCTCGTGTCGGAAAACCCTGTCACGGTGGACGATGCCACGATGATCGCCACGAGCTTCCCGGAGTTCATGGACCTGATGGCCGGGCTGGGCGCGAAGATCGAACTCTCCGATACGAAGGCTGCCTGA

>Zm.UbqM1-1:1:5 Promoter
GTCGTGCCCCTCTCTAGAGATAAAGAGCATTGCATGTCTAAAGTATAAAAAATTACCACATATTTTTTTGTCACACTTATTTGAAGTGTAGTTTATCTATCTCTATACATATATTTAAACTTCACTCTACAAATAATATAGTCTATAATACTAAAATAATATTAGTGTTTTAGAGGATCATATAAATAAACTGCTAGACATGGTCTAAAGGATAATTGAATATTTTGACAATCTACAGTTTTATCTTTTTAGTGTGCATGTGATCTCTCTGTTTTTTTTGCAAATAGCTTGACCTATATAATACTTCATCCATTTTATTAGTACATCCATTTAGGATTTAGGGTTGATGGTTTCTATAGACTAATTTTTAGTACATCCATTTTATTCTTTTTAGTCTCTAAATTTTTTAAAACTAAAACTCTATTTTAGTTTTTTATTTAATAATTTAGATATAAAATGAAATAAAATAAATTGACTACAAATAAAACAAATACCCTTTAAGAAATAAAAAAACTAAGCAAACATTTTTCTTGTTTCGAGTAGATAATGACAGGCTGTTCAACGCCGTCGACGAGTCTAACGGACACCAACCAGCGAACCAGCAGCGTCGCGTCGGGCCAAGCGAAGCAGACGGCACGGCATCTCTGTAGCTGCCTCTGGACCCCTCTCGAGAGTTCCGCTCCACCGTTGGACTTGCTCCGCTGTCGGCATCCAGAAATTGCGTGGCGGAGCGGCAGACGTGAGGCGGCACGGCAGGCGGCCTCTTCCTCCTCTCACGGCACCGGCAGCTACGGGGGATTCCTTTCCCACCGCTCCTTCGCTTTCCCTTCCTCGCCCGCCGTAATAAATAGACACCCCCTCCACACCCTCTTTCCCCAACCTCGTGTTCGTTCGGAGCGCACACACACGCAACCAGATCTCCCCCAAATCCAGCCGTCGGCACCTCCGCTTCAAGGTACGCCGCTCATCCTCCCCCCCCCCCTCTCTCTACCTTCTCTAGATCGGCGATCCGGTCCATGGTTAGGGCCCGGTAGTTCTACTTCTGTTCATGTTTGTGTTAGAGCAAACATGTTCATGTTCATGTTTGTGATGATGTGGTCTGGTTGGGCGGTCGTTCTAGATCGGAGTAGGATACTGTTTCAAGCTACCTGGTGGATTTATTAATTTTGTATCTGTATGTGTGTGCCATACATCTTCATAGTTACGAGTTTAAGATGATGGATGGAAATATCGATCTAGGATAGGTATACATGTTGATGCGGGTTTTACTGATGCATATACAGAGATGCTTTTTTTCTCGCTTGGTTGTGATGATATGGTCTGGTTGGGCGGTCGTTCTAGATCGGAGTAGAATACTGTTTCAAACTACCTGGTGGATTTATTAAAGGATAAAGGGTCGTTCTAGATCGGAGTAGAATACTGTTTCAAACTACCTGGTGGATTTATTAAAGGATCTGTATGTATGTGCCTACATCTTCATAGTTACGAGTTTAAGATGATGGATGGAAATATCGATCTAGGATAGGTATACATGTTGATGCGGGTTTTACTGATGCATATACAGAGATGCTTTTTTTCGCTTGGTTGTGATGATGTGGTCTGGTTGGGCGGTCGTTCTAGATCGGAGTAGAATACTGTTTCAAACTACCTGGTGGATTTATTAATTTTGTATCTTTATGTGTGTGCCATACATCTTCATAGTTACGAGTTTAAGATGATGGATGGAAATATTGATCTAGGATAGGTATACATGTTGATGTGGGTTTTACTGATGCATATACATGATGGCATATGCGGCATCTATTCATATGCTCTAACCTTGAGTACCTATCTATTATAATAAACAAGTATGTTTTATAATTATTTTGATCTTGATATACTTGGATGATGGCATATGCAGCAGCTATATGTGGATTTTTTAGCCCTGCCTTCATACGCTATTTATTTGCTTGGTACTGTTTCTTTTGTCCGATGCTCACCCTGTTGTTTGGTGATACTTCTGCAGGTC
>CR-LACba.Cpf1 gene
ATGGCGGGATCTAAGAAGAGAAGAATTAAACAAGATTCGAAGCTCGAGAAGTTCACCAACTGCTACTCGCTGAGCAAGACGCTGCGGTTCAAGGCGATCCCCGTCGGGAAGACCCAGGAGAACATCGACAACAAGCGGCTCCTGGTCGAGGACGAGAAGCGCGCCGAGGACTACAAGGGCGTCAAGAAGCTGCTGGACCGGTACTACCTCTCCTTCATCAACGACGTCCTGCACTCGATCAAGCTCAAGAACCTGAACAACTACATCTCGCTGTTCCGCAAGAAGACACGGACCGAGAAGGAGAACAAGGAGCTCGAGAACCTCGAGATCAACCTGCGCAAGGAGATCGCGAAGGCGTTCAAGGGCAACGAGGGGTACAAGAGCCTGTTCAAGAAAGACATCATCGAGACCATCCTGCCGGAGTTCCTGGACGACAAGGACGAGATCGCGCTGGTGAACTCGTTCAACGGGTTCACCACGGCCTTCACCGGGTTTTTCGACAACCGGGAGAACATGTTCAGCGAGGAGGCCAAGTCGACCAGCATCGCCTTCCGGTGCATCAACGAGAACCTCACCCGCTACATCAGCAACATGGACATCTTCGAGAAGGTGGACGCCATCTTCGACAAGCACGAGGTCCAGGAGATCAAGGAAAAGATCCTGAACTCGGACTACGACGTGGAAGACTTCTTTGAGGGCGAGTTCTTCAACTTCGTCCTCACCCAGGAGGGCATCGACGTCTACAACGCCATCATCGGCGGCTTCGTGACGGAGAGCGGCGAGAAGATCAAGGGCCTCAACGAGTACATCAACCTCTACAACCAGAAGACTAAGCAGAAGCTCCCGAAGTTCAAGCCGCTGTACAAGCAAGTCCTGAGCGACCGGGAGTCCCTCTCGTTCTACGGCGAGGGCTACACGAGCGACGAGGAGGTGCTGGAGGTGTTCCGCAACACGCTGAACAAGAACAGCGAGATCTTCAGCTCGATCAAGAAACTCGAGAAGCTGTTCAAGAACTTCGACGAGTACAGCAGCGCCGGCATCTTCGTCAAGAACGGGCCCGCGATCAGCACCATCAGCAAGGACATCTTCGGGGAGTGGAACGTGATCCGCGACAAGTGGAACGCCGAGTACGACGACATCCACCTCAAGAAAAAGGCGGTGGTCACGGAGAAGTACGAGGACGACCGCCGGAAGTCCTTCAAGAAAATCGGGAGCTTCAGCCTCGAGCAGCTCCAGGAGTACGCGGACGCCGACCTGAGCGTGGTGGAGAAGCTCAAGGAGATCATCATCCAGAAGGTCGACGAGATCTACAAGGTCTACGGCTCGAGCGAGAAGCTGTTCGACGCGGACTTCGTGCTGGAGAAGTCCCTCAAGAAGAACGACGCCGTGGTGGCCATCATGAAGGATCTGCTCGACAGCGTGAAGTCGTTCGAGAACTACATCAAGGCATTCTTTGGGGAGGGCAAGGAGACGAACCGGGACGAGTCCTTCTACGGGGACTTCGTGCTCGCGTACGACATCCTCCTGAAGGTCGACCACATCTACGACGCGATCCGGAACTACGTCACGCAGAAGCCCTACAGCAAGGACAAGTTCAAGCTCTACTTCCAGAACCCGCAGTTCATGGGCGGGTGGGACAAGGACAAGGAGACCGACTACCGGGCCACGATCCTGCGGTACGGGTCCAAGTACTACCTCGCCATCATGGACAAGAAGTACGCCAAGTGCCTCCAGAAGATTGACAAGGACGACGTGAACGGGAACTACGAGAAGATCAACTACAAGCTCCTCCCGGGGCCCAACAAGATGCTGCCGAAGGTGTTCTTCAGCAAGAAGTGGATGGCCTACTACAACCCCTCGGAGGACATCCAGAAGATATACAAGAACGGCACGTTCAAAAAGGGGGACATGTTCAACCTGAACGACTGCCACAAGCTGATCGACTTTTTCAAGGACAGCATCAGCCGCTACCCGAAGTGGTCGAACGCCTACGACTTCAACTTCTCGGAGACGGAGAAGTACAAGGACATTGCGGGCTTCTACCGGGAGGTGGAGGAGCAGGGCTACAAGGTCTCCTTCGAGAGCGCCTCCAAGAAAGAGGTGGACAAGCTCGTGGAGGAGGGCAAGCTGTACATGTTCCAGATCTACAACAAGGACTTCTCGGACAAGTCGCACGGCACCCCGAACCTCCACACGATGTACTTCAAGCTGCTGTTCGACGAGAACAACCACGGGCAGATCCGCCTCAGCGGCGGGGCGGAGCTGTTCATGCGCCGCGCGTCCCTCAAGAAGGAGGAGCTGGTCGTGCACCCCGCCAACTCCCCGATCGCGAACAAGAACCCCGACAACCCCAAGAAGACAACCACCCTCTCGTACGACGTCTACAAGGACAAGCGGTTCTCGGAGGACCAGTACGAGCTGCACATCCCGATCGCCATCAACAAGTGCCCCAAGAACATCTTCAAGATCAACACCGAGGTGCGGGTGCTGCTCAAGCACGACGACAACCCCTACGTCATCGGGATCGACCGCGGCGAGCGGAACCTGCTCTACATCGTGGTCGTGGACGGGAAGGGGAACATCGTGGAGCAGTACAGCCTGAACGAGATCATCAACAACTTCAACGGCATCCGCATCAAGACGGACTACCACAGCCTCCTGGACAAGAAGGAGAAGGAGCGGTTCGAGGCGCGGCAGAACTGGACCTCCATCGAGAACATCAAGGAGCTGAAGGCCGGCTACATCAGCCAGGTCGTGCACAAGATCTGCGAGCTCGTGGAGAAGTACGACGCGGTGATCGCGCTGGAGGACTTGAACAGCGGGTTCAAGAACTCCCGGGTCAAGGTCGAGAAGCAGGTCTACCAGAAGTTCGAGAAGATGCTGATCGACAAGCTCAACTACATGGTGGACAAGAAGTCCAACCCCTGCGCCACCGGCGGCGCCCTCAAGGGCTACCAGATCACCAACAAGTTCGAGTCCTTCAAGTCGATGTCTACGCAGAACGGGTTCATTTTCTACATCCCGGCGTGGCTCACCAGCAAGATCGACCCGAGCACGGGCTTCGTCAACCTCCTGAAGACCAAGTACACCAGCATCGCGGACAGCAAGAAGTTCATCTCCTCGTTCGACCGCATCATGTACGTCCCCGAGGAAGACCTGTTCGAGTTCGCCCTCGACTACAAGAACTTCTCCCGGACGGACGCCGACTACATCAAAAAGTGGAAGCTCTACAGCTACGGCAACCGGATCCGCATCTTCCGCAACCCCAAGAAGAACAATGTGTTCGACTGGGAGGAGGTGTGCCTGACGAGCGCCTACAAGGAGCTCTTCAACAAGTACGGCATCAACTACCAGCAAGGGGACATCCGCGCGCTGCTCTGCGAGCAGTCCGACAAGGCGTTCTACTCGTCGTTCATGGCCCTGATGAGCCTCATGCTCCAGATGCGCAACAGCATCACCGGCCGGACGGACGTGGACTTCCTGATCAGCCCGGTCAAGAACAGCGACGGCATTTTCTACGACAGCCGGAACTACGAGGCCCAGGAGAACGCCATCCTCCCCAAGAACGCCGACGCGAACGGCGCCTACAACATCGCGCGGAAGGTGCTGTGGGCCATCGGCCAGTTTAAAAAGGCGGAGGACGAGAAGCTGGACAAGGTCAAGATCGCCATCAGCAACAAGGAGTGGCTCGAGTACGCGCAGACGAGCGTGAAGCACGGATCTAAGAAGAGAAGAATTAAACAAGATTGA

>Zm.U6Chr8_Pol3 Promoter
CGGCGTATGTGCCAAAAACTTCGTCACAGAGAGGGCCATAAGAAACATGGCCCACGGCCCAATACGAAGCACCGCGACGAAGCCCAAACAGCAGTCCGTAGGTGGAGCAAAGCGCTGGGTAATACGCAAACGTTTTGTCCCACCTTGACTAATCACAAGAGTGGAGCGTACCTTATAAACCGAGCCGCAAGCACCGAATT
